# Supplementary material for: Assessing Coagulation Parameters in Healthy Asian Elephants (Elephas maximus) from European and Thai Populations
Source: Animals (Basel). 2022 Feb 2;12(3):361. doi: 10.3390/ani12030361 (PMC8833339; doi:10.3390/ani12030361)
Supplement: Supplementary file 1 [file animals-12-00361-s001.zip]

Archive with 2 entries (2 files):
- animals-1512129-supplementary Table S1_31012022.xlsx
- animals-1512129-supplementary Table S2_31012022.pdf
