# Supplementary material for: Assessing Coagulation Parameters in Healthy Asian Elephants (Elephas maximus) from European and Thai Populations
Source: Animals (Basel). 2022 Feb 2;12(3):361. doi: 10.3390/ani12030361 (PMC8833339; doi:10.3390/ani12030361)
Supplement: Supplementary file 1 [file animals-12-00361-s001.zip › animals-1512129-supplementary Table S1_31012022.xlsx]

## Sheet: Sheet1
Table S1: Study population database
EEHV_Status	Group	Code_name	Location	Sex	Age	Age Class	E2_C142G	E4_C281T	E5_T386A	E5_G458A	PT (sec)	aPTT (sec)	Fibrinogen (mg/dL)	Platelet count (x103)
0	0	1	1	F	1	1	C	C	A	G	16.7	126.2	580
0	0	2	1	F	2	1	C	C	A	G	15.9	127.1	620	309
0	0	3	1	F	4	1	C	C	A	G	17.4	130.3	298
0	0	4	1	F	5	2	C/G	C	A	G	17	136	510
0	0	5	1	F	6	2	C	C/T	A	G	18.1	129.6	580
0	0	6	1	F	7	2	C/G	C	A	G	16.6	138.1	380	333
0	0	7	1	F	8	2	C	C/T	A	G	16.9	134.4	350	354
0	0	8	1	F	8	2	C	C	A	G
0	0	9	1	F	9	2	C	C	A	G	15.5	108.5	330
0	0	10	1	F	10	3	C/G	C	A	G	18.1	146.2	400	396
0	0	11	1	F	15	3	C/G	C	A	G	16.5	159	290	408
0	0	12	1	F	15	3	C/G	C	A	G
0	0	13	1	F	30	4	C	C	A	G
0	0	14	1	F	32	4	G	C	A	G	17.5	138.4	380	1023
0	0	15	1	F	35	5	C	C	A	G
0	0	16	1	F	40	5	C	C	A	G
0	0	17	1	F	40	5	G	C	A	G	16.8	147.9	410	660
0	0	18	10	F	20	4	C	C	A	G	18	148.3	550
0	0	19	10	F	21	4	C/G	C	A	G	16.5	170.2	440	458
0	0	20	10	M	30	4	C	C/T	A	G	18.6	126.3	490	378
0	0	21	10	M	30	4	C/G	C	A	G	15.8	187.2	610
0	0	22	10	M	30	4	C	C	A	G	16.8	149.7	540	349
0	0	23	10	F	30	4	C	C	A	G	17.2	129.3	470	400
0	0	24	10	F	30	4	C	C	A	G	16.3	153.5	480	447
0	0	25	10	F	35	5	C	C	A	G	16	130.7	680	140
0	0	26	10	F	40	5	C	C	A	G	16.1	146.5	590	363
0	0	27	10	F	51	5	C	C/T	A	G	17.7	147.6	430	300
0	0	28	2				C	C	A	G	16.4	176.9	348	756
0	0	29	2				C/G	C	A	G	16.3	149.9	330	510
0	0	30	2				C	C	A	G	17.6	142.6	350	1110
0	0	31	2				C/G	C	A	G	16.2	140.7	420	603
0	0	32	2				C	C	A	G	17.7	175.9	380	471
0	0	33	2				G	C	A	G	18.1	194	400	501
0	0	34	2				C	C	A	G	18.6	143.6	410	582
0	0	35	2				C/G	C	A	G
0	0	36	2				C	C	A	G
0	0	37	2				C	C	A	G	16.4	118.9	340
2	0	38	2			1	C/G	C	A	G	17.1	156.8	320	285
2	0	39	2			1	C	C	A	G	17.3	106.7	480	879
0	0	40	3		3	1	C/G	C	A	G	16.7	162.6	360	450
0	0	41	3				C	C	A	G	17.8	151.2	390	387
0	0	42	3				C	C	A	G
0	0	43	3				C/G	C	A	G	18.3	172.8	460	228
0	0	44	3				C/G	C	A	G
0	0	45	3				C	C/T	A	G
0	0	46	3				C	C	A	G
0	0	47	3				C	C	A	G	17	98.9	390	1110
0	0	48	3				C	C	A	G	18.2	142.5	470	669
0	0	49	3				C	C	A	G
0	0	50	3				C	C	A	G
2	0	51	4	M	4	1	C	C	A	G	17.9	128.1	600	837
0	0	52	4	F		4	C	C	A	G	17.1	119.6	540	348
0	0	53	4	F		4	C	C	A	G	18.4	124.2	650	1074
2	0	54	5	F	4	1	C	C	A	G	17.5	130.1	605	681
2	0	55	6	M	3	1	C/G	C	A	G	16.7	126.6	630	819
2	0	56	7	F	4	2	C	C/T	A	G	18.2	92.1	250	702
0	0	57	8	M	12	3	C/G	C	A	G	18.4	143.6	570	1041
0	0	58	8	M	13	3	C	C	A	G	17.8	125.7	360	381
0	0	59	8	M	14	3	C	C	A	G	17	146.3	510	411
0	0	60	8	F	24	4	C/G	C	A	G	16.9	135.5	520	201
0	0	61	8	F	24	4	C	C	A	G	17.9	147.6	410	360
0	0	62	8	F	42	5	C	C	A	G	17	132.2	410	183
0	0	63	8	F	44	5	C	C	A	G	16.1	134.9	680	279
0	0	64	8	M	52	5	G	C	A	G	17.8	135	250	339
0	0	65	9	M	6	2	C	C	A	G	17.1	136	450	552
0	0	66	9	M	10	3	C/G	C	A	G	16.5	164.4	480	684
0	0	67	9	M	13	3	C/G	C	A	G	16.6	140.4	440	435
0	0	68	9	F	13	3	C/G	C	A	G	16.9	139.8	580	381
0	0	69	9	F	20	4	C/G	C	A	G	17.2	155.4	670	1080
0	0	70	9	F	21	4	C	C	A	G	17.4	139.2	780	600
0	0	71	9	F	21	4	C/G	C	A	G	16.3	131.4	490	936
0	0	72	9	F	22	4	C	C	A	G	15.8	138.3	520	690
0	0	73	9	F	23	4	C	C	A	G	16.2	180.5	560	984
0	0	74	9	F	25	4	C	C	A	G	17.6	164.3	370	906
0	0	75	9	F	26	4	C	C	A	G	19.5	124.4	420	684
0	0	76	9	M	60	5	C	C	A/T	A	17.6	156.3	480	216
0	1	77	11	F	34	4								577.5
0	1	78	12	M	13	3					17.7	163.1
0	1	79	13		0	0		C	A	G
0	1	80	13	F	22	4					16.6	121.6	830	477
0	1	81	13	F	32	4	C/G	C	A	G	17.3	85.1	620	697.5
0	1	82	13	F	42	5	C	C	A	G	17.6	116.1	670	501
0	1	83	14	M	22	4	C		A	G	16.2	83.7	490	609
0	1	84	14	F	28	4	C	C	A	G	17.1	122.3	610	597
0	1	85	14	F	41	5	C	C	A	G	16.8	100.1	640	729
0	1	86	14	F	42	5					18.5	117.9	610	685.5
0	1	87	14	F	45	5					18.2	135.8	750	492
0	1	88	15	F	18	3	C/G	C	A	G
0	1	89	15	F	21	4	G	C	A	G	19.4	115.7	710	443.25
0	1	90	15	F	41	5		C	A	G
0	1	91	15	M	58	5	C/G	C	A	G
1	1	92	16	M	3	1	C/G	C	A	G
0	1	93	16	F	48	5	C/G	C/T	A	G
1	1	94	17	M	2	1	C/G	C
1	1	95	17	F	3	1	C	C	A	G
0	1	96	17	F	10	3		C	A	G	16.3	105.9	530	792
0	1	97	17	F	14	3	C/G	C	A	G	17	139.6	650	717
0	1	98	17	F	21	4	C/G	C	A	G	17.3	117.1	600	652.5
0	1	99	17	F	38	5	C/G	C	A	G	17	129.5	860	667.5
0	1	100	17	F	50	5		C	A	G	17.8	133.4	590	703.5
0	1	101	17	F	51	5	C	C	A	G	16.3	114.4	650	511.5
0	1	102	17	M	4	1	C		A	G
0	1	103	18	M	6	2	C/G		A	G	16.5	112.7	600	589.5
0	1	104	18	F	10	3	C/G	C	A	G	17	121.8	530	565.5
0	1	105	18	F	23	4	C		A	G	17.4	129.6	490	633
0	1	106	18	F	27	4	C		A	G	17.3	109.9	640	453
0	1	107	18	F	29	4	C/G	C	A	G	16.1	126.1	510	624
0	1	108	18	F	33	4	G	C	A	G	17.3	143.2	480	565.5
0	1	109	18	F	37	5		C	A	G
2	1	110	19	M	3	1	G		A	G	18.2	111.2	560	421.5
1	1	111	19	F	7	2	C/G	C	A	G
0	1	112	19	M	19	3	C/G	C	A	G	17	120	345	732
0	1	113	19	F	24	4	G	C	A	G	21.5	126.5	500	639
0	1	114	19	F	33	4	C/G	C	A	G	17.8	121.5	440	628.5
0	1	115	19	F	45	5	C/G	C/T	A	G	19.6	117.6	570	634.5
0	1	116	20	M	27	4	C/G		A	G
0	1	117	20	F	1	1								309
0	1	118	20	F	8	2	C/G	C	A	G	15.3	137.4	480	1000.5
0	1	119	20	M	13	3	C	C	A	G
0	1	120	20	F	32	4	C/G	C	A	G	17	135	690	652.5
0	1	121	20	F	35	5	C/G		A	G
0	1	122	20	F	43	5	G	C	A	G	17.65	168.25	1632.5	847.5
0	1	123	21	M	5	2					17.5	129.6		631.5
0	1	124	21	M	13	3	C/G	C	A	G	17.2	130.3	790	838.5
0	1	125	21	M	25	4	C/G	C	A	G
0	1	126	22	F	21	4	C				17.5	117.7	703	768
0	1	127	22	F	25	4	C/G	C	A	G	19.2	129.6	540	873
0	1	128	22	M	39	5	C/G		A	G	17	128.7	510	625.5
0	1	129	22	F	50	5	C/G		A	G	18.7	130.6	760	457.5
0	1	130	23	M	9	2					16.8	153.9	685	687
1	1	131	24	F	2	1	G	C	A	G
0	1	132	24	F	8	2	C	C	A	G	16.7	97.15	450	1342.5
0	1	133	24	M	29	4					21.1	108.6
0	1	134	24	F	47	5					15.5	154.4		651
0	1	135	25	M	0	0	C/G	C	A	G
0	1	136	25	M	7	2	C/G	C	A	G
0	1	137	25	F	7	2					19.8	157.2	480	427.5
0	1	138	25	F	22	4	C	C	A	G	16.1	159.4	420	607.5
0	1	139	25	F	35	5			A/T	A/G	16.7	108.6	580	339
0	1	140	25	F	53	5	C		A	G	17.8	159.65	650	469.5
0	1	141	26	F	36	5		C	A	G	15.3	117.4		592.5
0	1	142	27	F	22	4					16.1	107.5	660	612
0	1	143	27	M	23	4					16.7	125.3		454.5
0	1	144	28	F	31	4					17.95	132.15	562.5	477
0	1	145	29	F	12	3	G	C	A	G	18.9	126.5	760	298.5
0	1	146	29	F	13	3	C	C	A	G	17.1	131	730	349.5
0	1	147	29	F	41	5	G	C	A	G	18.4	126.8	480	616.5
0	1	148	29	F	58	5	C/G	C	A	G	17.7	121.8	680	478.5
0	1	149	30	F	14	3	C/G		A	G	18.5	130.9	530	465
0	1	150	30	F	17	3	C/G	C	A	G	18.7	112.8	590	627
0	1	151	30	F	47	5	C/G		A	G	19	106.2	750	559.5
0	1	152	31	F	22	4	C	C	A	G	17.45	132.85	690	625.5
0	1	153	32	M	18	3		C
0	1	154	33	F	32	4	C/G	C	A	G
1	1	155	34	F	2	1	C/G	C	A	G
0	1	156	34	F	20	4	C/G		A	G
0	1	157	34	F	24	4	G		A	G
0	1	158	34	F	24	4	C	C	A/T	A/G
2	1	159	35	M	3	1					19.2	107.1		141
0	1	160	35	F	23	4					18.5	118.1		325.5
0	1	161	35	F	25	4					18.2	119.7		454.5
0	1	162	35	F	38	5								678
0	1	163	36	F	12	3					17.1	154.2	510
0	1	164	36	M	13	3					18.2	135.8	530
0	1	165	36	F	31	4					17	119.8	670
0	1	166	36	F	42	5					16.1	131.8	480
0	1	167	36	M	48	5					16.7	131.6	640
* EEHV_Status 0) Never presented EEHV-HD symptoms, 1) fatal case from EEHV-HD, 2) Survival case from EEHV-HD;
Group 0) Thailand, 1) Europe;
Age class 1) 0-4 years old, 2) 5-9 years old, 3) 10-19 years old, 4) 20-34; years olds, 5) >35 years old;
E2_C142G, E4_C281T, E5_T386A, E5_G458A are missense mutations and here is showned the nucleoteid present for each individual tested for each SNP.
